# Supplementary material for: Avatar-Based Strategies for Breast Cancer Patients: A Systematic Review
Source: Cancers (Basel). 2023 Aug 9;15(16):4031. doi: 10.3390/cancers15164031 (PMC10452070; doi:10.3390/cancers15164031)
Supplement: Supplementary file 1 [file cancers-15-04031-s001.zip]

Archive with 3 entries (3 files):
- cancers-2501174-supplementary file S1.pdf
- cancers-2501174-supplementary file S2.pdf
- cancers-2501174-supplementary file S3.pdf
